# Supplementary material for: Development and Characterization of Intravenous Nanoemulsions Loaded with Magnolia officinalis Neolignans
Source: Molecules. 2026 Jun 3;31(11):1939. doi: 10.3390/molecules31111939 (PMC13257743; doi:10.3390/molecules31111939)
Supplement: Supplementary file 1 [file molecules-31-01939-s001.zip]

Archive with 1 entries (1 files):
- molecules-4028839-supplementary.pdf
